# Supplementary material for: Twelve-Week Safety and Potential Lipid Control Efficacy of Coffee Cherry Pulp Juice Concentrate in Healthy Volunteers
Source: Nutrients. 2023 Mar 25;15(7):1602. doi: 10.3390/nu15071602 (PMC10097379; doi:10.3390/nu15071602)
Supplement: Supplementary file 1 [file nutrients-15-01602-s001.zip]

Archive with 1 entries (1 files):
- nutrients-2283606-supplementary.pdf
